# Supplementary material for: Distributed Clone Detection in Static Wireless Sensor Networks: Random Walk with Network Division
Source: PLoS One. 2015 May 18;10(5):e0123069. doi: 10.1371/journal.pone.0123069 (PMC4436320; doi:10.1371/journal.pone.0123069)
Supplement: S1 Data — (XLSX) [file pone.0123069.s001.xlsx]

## Sheet: r = 3
		Walk Steps	Avg - Probability of Detection
		t	RAWL	RAND- 3 Areas	RAND- 4 Areas	RAND- 5 Areas
		1	0.79	3.67	7.65	7.28
		3		18.9	37.51	36.62
		5
		6		36.84	56.68	62.15
		9		50.79	64.19	76.65
		10	19.63
		12		60.96	79.42	84.46
		15		68.19	85.36	89.71
		18		73.98	88.46	91.83
		20	35.98
		21		79.81	92.46	94.26
		24		83.37	95.35	95.65
		25
		27		86.3	97.19	96.45
		30	49.54	88.64		97.33
		33		90.42
		35
		36		91.71
		39		92.5
		40	59.75
		42		93.69
		45		94.55
		48		95.22
		50	67.66
		51		96.13
		54		96.3
		55
		57		96.95
		60	74.14	97.21
		65
		70	79.01
		75
		80	82.71
		85
		90	85.23
		95
		100	88.55
		105
		110	90.54
		115
		120	91.6
		130	93.17
		140	94.26
		150	95.42
		160	95.89
		170	96.58
		180	97.12

## Sheet: r = 4
			Walk Steps	Avg - Probability of Detection
			t	RAWL	RAND- 3 Areas	RAND- 4 Areas	RAND- 5 Areas
			1	1.45	6.21	12.69	13.13
			3	9.01	29.9	56.29	53.74
			6	19.17	55.69	83.27	80.85
			9		70.16	93.34	90.81
			10	31.45		95.34
			12		79.15	97.14	95.05
			15	44.39	85.96		97.2
			18		90.17		98.06
			20	54.62
			21		92.52
			24		94.45
			25	63.05
			27		95.93
			30	69.48	96.86
			33		97.21
			35	74.59
			40	78.94
			45	83.66
			50	85.98
			55	88.15
			60	89.93
			65	91.56
			70	92.83
			75	94.43
			80	94.83
			85	95.61
			90	96.21
			95	96.84
			100	97.46

## Sheet: r = 5
			Walk Steps	Avg - Probability of Detection
			t	RAWL	RAND- 3 Areas	RAND- 4 Areas	RAND- 5 Areas
			1	2.22	8.95	19.7	20.1
			3	13.34	42.3	70.62	70.15
			6	28.9	71.24	93.67	91.22
			9	41.36	84.05	98.39	96.64
			12	51.47	90.7		98.59
			15	59.8	94.44
			18	67.62	96.54
			21	72.17	97.66
			24	77.1	98.37
			27	81.6
			30	84.3
			33	87.34
			36	89.54
			39	90.77
			42	91.71
			45	93.84
			48	94.07
			51	95.16
			54	96.06
			57	96.6
			60	97.24
